# Supplementary material for: Analysis of Factors Influencing Spatial Distribution of Soil Erosion under Diverse Subwatershed Based on Geospatial Perspective: A Case Study at Citarum Watershed, West Java, Indonesia
Source: Scientifica (Cairo). 2024 Jan 11;2024:7251691. doi: 10.1155/2024/7251691 (PMC11221964; doi:10.1155/2024/7251691)
Supplement: Supplementary Materials — Table S1: stratification of the contributing factors that cause soil erosion. Table S2A: the distribution of soil erosion intensity across different categories of watersheds in the year 2010. Table S2B: the distribution of soil erosion intensity across different categories of watersheds in the year 2020. Table S2C: the distribution of soil erosion intensity across different categories of watersheds in the years 2010 and 2020 (%). Table S3: a test for multicollinearity between the explanatory factors. Table S4: q value of each driving factor of soil erosion at the Citarum watershed. Table S5: interactive determination of dominant factors under different subwatersheds. [file 7251691.f1.zip]

Archive with 7 entries (7 files):
- Table_S1.docx
- Table_S2A.docx
- Table_S2B.docx
- Table_S2C.docx
- Table_S3.docx
- Table_S4.docx
- Table_S5.docx
